# Supplementary material for: Decision-analytic models in the economic evaluation of community health worker programmes globally: a systematic review
Source: BMJ Glob Health. 2026 Jun 22;11(6):e023076. doi: 10.1136/bmjgh-2025-023076 (PMC13288870; doi:10.1136/bmjgh-2025-023076)
Supplement: online supplemental file 2 [file bmjgh-11-6-s002.xlsx]

## Sheet: Quality Appraisal
				Author, Year
	Dimension of quality	Attributes of good practice	Questions for critical appraisal	Bettampadi et al., 2019	Visram et al., 2020	Sharma et al., 2018	Basu et al., 2017	Mezei et al., 2018	Wagner et al., 2020	Kolesar et al., 2017	Li et al., 2024	Niyibitegeka et al., 2021	Muttalib et al., 2022	Lubogo et al., 2021	Drake et al., 2015	Goudet et al., 2018	Mash 2015	Angell et al., 2021	Smith et al., 2019	Mafirakureva et al., 2023	Kumar et al., 2021	Ryabov, 2014	Prinja et al., 2018	Rakuomi et al., 2017	Reddy et al., 2021	Molanes-Lopez et al., 2024	Hunchangsith et al., 2012	Mulogo et al., 2024	Bone et al., 2021	Duan et al., 2021	Assebe et al., 2021	Nandi et al., 2016	Gaziano et al., 2014	Dahal et al., 2025	Jo et al., 2021	Sharma 2016	Tampi et al., 2024	Prezio et al., 2014	Campos et al., 2020	Cho et al., 2023
Structure
S1	Statement of decision problem/objective	There should be a clear statement of the decision problem prompting the analysis.	Is there a clear statement of the decision problem?	Y	Y	Y	Y	Y	Y	Y	Y	Y	Y	Y	Y	Y	Y	Y	Y	Y	Y	Y	Y	Y	Y	Y	Y	Y	Y	Y	Y	Y	Y	Y	Y	Y	Y	Y	Y	Y
		The objective of the evaluation and of the model should be defined.	Is the objective of the evaluation and model specified and consistent with the stated decision problem?	Y	Y	Y	Y	Y	Y	Y	Y	Y	Y	Y	Y	Y	Y	Y	Y	Y	Y	Y	Y	Y	Y	Y	Y	Y	Y	Y	Y	Y	Y	Y	Y	Y	Y	Y	Y	Y
		The primary decision-maker should be stated clearly.	Is the primary decision-maker specified?	Y	Y	N	Y	N	N	Y	Y	N	Y	Y	Y	N	N	N	N	Y	Y	N	Y	Y	N	Y	N	N	N	N	Y	Y	Y	N	N	N	N	N	N	N
S2	Statement of scope/perspective	The perspective of the model (relevant costs and consequences) should be stated clearly, and the model inputs should be consistent with the stated perspective and overallobjective of the model.	Is the perspective of the model stated clearly?	Y	Y	Y	Y	Y	Y	Y	Y	Y	Y	Y	Y	N	Y	Y	Y	Y	Y	Y	Y	Y	Y	Y	Y	Y	Y	Y	Y	Y	Y	Y	Y	Y	Y	Y	Y	Y
		The scope of the decision model should be specified and justified.	Are the model inputs consistent with the stated perspective?	Y	Y	Y	Y	Y	Y	Y	Y	Y	Y	Y	Y	Y	Y	Y	Y	Y	Y	Y	Y	Y	Y	Y	Y	Y	Y	Y	Y	Y	Y	Y	Y	Y	Y	Y	Y	Y
		The outcomes of the model should reflect the perspective and scope of the model and should be consistent with the objective of the evaluation.	Has the scope of the model been stated and justified?	Y	Y	Y	Y	Y	Y	Y	Y	Y	Y	Y	Y	Y	Y	Y	Y	Y	Y	Y	Y	Y	Y	Y	Y	Y	Y	Y	Y	Y	Y	Y	Y	Y	Y	Y	Y	Y
			Are the outcomes of the model consistent with the perspective scope and overall objective of the model?	Y	Y	Y	Y	Y	Y	Y	Y	Y	Y	Y	Y	Y	Y	Y	Y	Y	Y	Y	Y	Y	Y	Y	Y	Y	Y	Y	Y	Y	Y	Y	Y	Y	Y	Y	Y	Y
S3	Rationale for structure	The structure of the model should be consistent with a coherent theory of thehealth condition under evaluation, and the treatment pathways (disease states obranches) should be chosen to reflect the underlying biological process of thedisease in question and the impact of the intervention, The structure should notbe dictated by current patterns of service provision.	Is the structure of the model consistent with a coherent theory of the health condition under evaluation?	Y	Y	Y	Y	Y	Y	Y	Y	Y	Y	N	Y	Y	Y	Y	Y	N	Y	Y	N	N	Y	Y	N	Y	Y	Y	N	Y	Y	Y	Y	Y	Y	Y	Y	N
		All sources of eyidence used to deyelop and inform the structure of the mode(i.e. the theory of disease) should be described. The structure should beconsistent with this evidence.	Are the sources of data used to develop the structure of the model specified?	Y	Y	Y	Y	Y	Y	Y	Y	Y	Y	Y	Y	Y	Y	Y	Y	Y	Y	Y	Y	Y	Y	Y	Y	Y	Y	Y	Y	Y	Y	Y	Y	Y	Y	Y	Y	Y
			Are the causal relationships described by the model structure justified appropriately?	Y	Y	Y	Y	Y	Y	Y	Y	Y	Y	Y	Y	Y	Y	Y	Y	Y	Y	Y	Y	Y	Y	Y	Y	Y	Y	Y	N	Y	Y	Y	Y	Y	Y	Y	Y	Y
S4	Structural assumptions	All structural assumptions should be transparent and justified, They should be reasonable in the light of the needs and purposes of the decision-maker.	Are the structural assumptions transparent and justified?	Y	Y	Y	N	Y	Y	Y	Y	Y	Y	Y	Y	Y	Y	Y	Y	Y	Y	Y	Y	Y	Y	N	Y	N	Y	Y	Y	Y	Y	Y	Y	Y	Y	Y	Y	Y
			Are the structural assumptions reasonable given the overall objective, perspective and scope of the model?	Y	Y	Y	N	Y	Y	Y	Y	Y	Y	N	Y	Y	Y	Y	Y	N	Y	Y	N	N	Y	N	N	N	N	Y	Y	Y	Y	Y	Y	Y	Y	Y	Y	N
S5	Strategies/comparators	There should be a clear definition of the options under evaluation.	Is there a clear definition of the options under evaluation?	Y	Y	Y	Y	Y	Y	Y	Y	Y	Y	Y	Y	Y	Y	Y	Y	Y	Y	Y	Y	Y	Y	Y	Y	Y	Y	Y	Y	Y	Y	Y	Y	Y	Y	Y	Y	Y
		All feasuble and practical options relating to the stated decision problem shoulcbe evaluated. Options should not be constrained by the immediate concerns of the decision-maker or data availability, or limited to current clinical practice.	Have all feasible and practical options been evaluated?	N	Y	N	Y	Y	Y	N	Y	Y	N	N	N	Y	Y	Y	N	N	Y	N	N	Y	Y	Y	Y	N	Y	Y	N	N	N	Y	Y	Y	N	Y	N	Y
			Is there justification for the exclusion of feasible options?	Y	N	Y	Y	Y	Y	N	N	N	N	Y	Y	Y	Y	N	N	Y	Y	N	Y	Y	Y	N	N	N	Y	N	Y	N	N	N	N	Y	N	N	Y	N
S6	Model type	The appropriate model type will be dictated by the stated decision problem and the choices made regarding the causal relationships within the model.	Is the chosen model type appropriate given the decision problem and specified causal relationships within the model?	Y	Y	Y	Y	Y	Y	Y	Y	Y	Y	Y	Y	Y	Y	Y	Y	Y	Y	Y	Y	Y	Y	Y	Y	Y	Y	Y	Y	Y	Y	Y	Y	Y	Y	Y	Y	Y
S7	Time horizon	A model's time horizon should extend far enough into the future for it to reflect important differences between options.	ls the time horizon of the model sufficient to reflect all important differences between options?	Y	Y	Y	N	Y	Y	N	Y	Y	Y	N	Y	N	Y	Y	Y	N	Y	Y	N	N	Y	N	N	N	Y	Y	N	Y	Y	Y	Y	Y	Y	Y	Y	N
		It is important to distinguish between the time horizon of the model. theduration of treatment and the duration of treatment effect.	Are the time horizon of the model, the duration of treatment and the duration of treatment effect described and justified?	Y	N	Y	N	Y	Y	N	N	Y	Y	N	Y	Y	Y	Y	Y	Y	Y	Y	Y	Y	Y	Y	Y	N	N	Y	N	Y	Y	N	N	N	Y	Y	Y	N
S8	Disease states/pathways	Disease states/pathways should reflect the underlying biological process of the disease in question and the impact of interventions.	Do the disease states (state transition model) or the pathways (decision tree model)reflect the underlying biological process of the disease in question and the impact of interventions?	Y	N/A	Y	Y	Y	Y	Y	Y	Y	Y	N	Y	Y	Y	Y	Y	N	Y	Y	N	N	Y	Y	N	Y	N	Y	N/A	Y	Y	Y	N/A	Y	Y	Y	Y	N
S9	Cycle length	For discrete time models,the cycle length should be dictated by the natural history of disease. It should be the minimum interval over which the pathology or symptoms are expected to alter.	Is the cycle length defined and justified in terms of the natural history of disease?	N	N	Y	N	Y	Y	N/A	Y	Y	Y	N/A	N/A	N/A	N	N	Y	N/A	N/A	N	N/A	N/A	Y	Y	N/A	N/A	N/A	Y	N/A	Y	Y	N	N/A	Y	Y	N/A	Y	Y
Data
D1	Data identification	Methods for identifying data should be transparent and it should be clear that the data identified are appropriate given the objectives of the model.	Are the data identification methods transparent and appropriate given the objectives of the model?	Y	Y	Y	Y	Y	Y	Y	Y	Y	Y	Y	Y	Y	Y	Y	Y	Y	Y	Y	Y	Y	Y	Y	Y	Y	Y	Y	Y	Y	Y	Y	Y	Y	Y	Y	Y	Y
		There should be justification of any choices that have been made about which specific data inputs are included in a model.	Where choices have been made between data sources, are these justified appropriately?	Y	Y	Y	Y	Y	Y	Y	N	Y	Y	Y	Y	Y	Y	Y	Y	Y	Y	Y	Y	Y	Y	Y	Y	N	Y	Y	Y	Y	Y	Y	Y	Y	Y	Y	Y	Y
		It should be clear that particular attention has been paid to identifying data for those parameters to which the results of the model are particularly sensitive.	Has particular attention been paid to identifying data for the important parameters in the model?	Y	Y	Y	Y	Y	Y	Y	N	Y	Y	Y	Y	Y	Y	Y	Y	Y	Y	Y	Y	Y	Y	Y	Y	Y	Y	Y	Y	Y	Y	Y	Y	Y	Y	Y	Y	Y
			Has the quality of the data been assessed appropriately?	N	N	N	N	N	N	N	N	N	N	N	N	N	N	N	N	N	N	N	N	N	N	N	N	N	N	N	N	N	N	N	N	N	N	N	N	N
		Where expert opinion has been used to estimate particular parameters, sources and methods of elicitation should be described.	Where expert opinion has been used, are the methods described and justified?	N/A	N	N/A	N/A	N/A	N	N/A	N/A	N/A	N	N/A	N	N/A	N/A	N	N/A	N/A	N	N/A	N	Y	N	N	Y	N/A	N/A	N/A	N	N/A	N/A	N/A	N	N/A	N/A	N/A	Y	N/A
D2	Data modelling	All data modelling methodology should be described and based on justifiable statistical and epidemiological methods. Specific issues to consider include those listed under D2a-d, below.	Is the data modelling methodology based on justifiable statistical and epidemiological techniques?	Y	Y	Y	Y	Y	Y	Y	Y	Y	Y	Y	Y	Y	Y	Y	Y	Y	Y	Y	Y	Y	Y	Y	Y	Y	Y	Y	Y	Y	Y	Y	Y	Y	Y	Y	Y	Y
D2a	Baseline data	Baseline probabilities may be based on natural history data derived from epidemiological/observational studies or relate to the control group of an experimental study.	Is the choice of baseline data described and justified?	Y	N	Y	Y	Y	Y	Y	Y	Y	Y	Y	Y	Y	Y	Y	Y	Y	Y	Y	Y	Y	Y	Y	Y	N	Y	Y	Y	Y	Y	Y	Y	Y	Y	Y	Y	Y
		Rates and interval probabilities should be transformed into transition probabilities appropriately.If there is evidence that time is an important factor in the calculation of transition probabilities in state transition models,this should be incorporated.	Are transition probabilities calculated appropriately?	Y	N/A	Y	N/A	Y	Y	N	Y	Y	Y	N/A	N/A	Y	Y	Y	Y	N/A	N/A	Y	N/A	N/A	Y	Y	N/A	N/A	N/A	Y	N/A	Y	Y	Y	N/A	Y	Y	Y	Y	Y
		If a half-cycle correction has not been used on all transitions in state transition model (costs and outcomes), this should be justified.	Has a half-cycle correction been applied to both cost and outcome? If not,has this omission been justified?	N	N/A	N	N	N	N	N	N	N	N	N/A	N/A	N/A	N	N	N	N/A	N/A	N	N/A	N/A	N	Y	N/A	N/A	N/A	Y	N/A	N/A	N	N	N/A	N	N/A	N/A	N	N/A
D2b	Treatment effects	Relative treatment effects derived from trial data should be synthesised using recognised meta-analytic techniques.	If relative treatment effects have been derived from trial data, have they been synthesised using appropriate techniques?	N/A	N/A	N/A	N/A	N/A	N/A	N	N	Y	Y	N/A	N/A	N/A	N	Y	N/A	Y	N/A	N/A	N/A	N	N/A	N/A	N	N/A	N/A	N/A	N	Y	Y	N/A	N/A	Y	N/A	Y	N/A	Y
		The methods and assumptions that are used to extrapolate short-term results to final outcomes should be documented and justified. This should include justification of the choice of survival function (e.g.exponential or Weibull forms). Alternative assumptions should be explored through sensitivity analysis.	Have the methods and assumptions used to extrapolate short-term results to final outcomes been documented and justified? Have alternative assumptions been explored through sensitivity analysis?	Y	Y	Y	N	Y	Y	N	Y	N	Y	N	N	Y	N	Y	Y	Y	N/A	Y	Y	Y	Y	N/A	N	N/A	Y	Y	N	N	Y	Y	Y	Y	Y	Y	Y	Y
		Assumptions regarding the continuing effect of treatment once treatment is complete should be documented and justified. If evidence regarding the long-term effect of treatment is lacking, alternative assumptions should be explored through sensitivity analysis.	Have assumptions regarding the continuing effect of treatment once treatment is complete been documented and justified? Have alternative assumptions been explored through sensitivity analysis?	Y	N	N	N	Y	N/A	N	N	N	N	N	N	N	Y	N	Y	N	N	Y	Y	Y	Y	N/A	N	N	N	Y	N	N/A	N	N	N	Y	Y	Y	Y	N
D2c	Costs	Costing and discounting methods should accord with standard guidelines for economic evaluation.	Are the costs incorporated into the model justified?	Y	Y	Y	Y	Y	Y	Y	Y	Y	Y	Y	Y	Y	Y	Y	Y	Y	Y	Y	Y	Y	Y	Y	Y	Y	Y	Y	Y	Y	Y	Y	Y	Y	Y	Y	Y	Y
			Has the source for all costs been described?	Y	Y	Y	Y	N	N	Y	Y	Y	Y	Y	Y	Y	Y	Y	Y	Y	Y	Y	Y	Y	N	Y	Y	Y	Y	Y	N	Y	Y	Y	Y	Y	Y	Y	Y	Y
			Have discount rates been described and justified given the target decision-maker?	Y	Y	Y	N/A	Y	Y	N	Y	Y	Y	Y	Y	Y	N	Y	Y	Y	Y	Y	Y	Y	Y	Y	Y	Y	N	Y	Y	N/A	N	Y	Y	Y	Y	Y	Y	Y
D2d	Quaity of life weights (utilities)	Utilities incorporated into the model should be appropriate for the specified decision problem.	Are the utilities incorporated into the model appropriate?	Y	Y	Y	N/A	N/A	Y	N	Y	Y	Y	N/A	N/A	Y	N	Y	Y	N/A	N/A	Y	Y	Y	N/A	N/A	Y	N/A	N/A	Y	N/A	N/A	Y	Y	N/A	Y	Y	Y	N/A	Y
			Is the source for the utility weights referenced?	Y	Y	Y	N/A	N/A	Y	N/A	Y	Y	Y	N/A	N/A	Y	N	Y	Y	N/A	N/A	Y	Y	Y	N/A	N/A	Y	N/A	N/A	Y	N/A	N/A	Y	Y	N/A	Y	Y	Y	N/A	Y
			Are the methods of derivation for the utility weights justified?	Y	Y	Y	N/A	N/A	Y	N/A	N	N	Y	N/A	N/A	Y	N	Y	Y	N/A	N/A	N	Y	Y	N/A	N/A	Y	N/A	N/A	Y	N/A	N/A	Y	Y	N/A	Y	Y	Y	N/A	Y
D3	Data incorporation	All data incorporated into the model should be described and the sources of all data should be given and reported in sufficient detail to allow the reader to be aware of the type of data that have been incorporated.	Have all data incorporated into the model been described and referenced in sufficient detail?	Y	Y	Y	Y	N	N	Y	Y	Y	Y	Y	N	Y	N	Y	Y	Y	Y	Y	Y	Y	Y	Y	Y	N	Y	Y	Y	Y	Y	Y	Y	Y	Y	Y	Y	Y
		Where data are not mutually consistent in the model, the choices and assumptions that have been made should be explicit and justified.	Has the use of mutually inconsistent data been justified (i.e.are assumptions and choices appropriate)?	Y	N	Y	N/A	N/A	N/A	Y	N/A	N/A	N	Y	N	Y	N/A	N/A	N/A	N/A	Y	Y	Y	Y	Y	Y	Y	Y	Y	Y	Y	Y	Y	N/A	N/A	N/A	Y	Y	Y	N
		The process of data incorporation should be transparent.It should be clear whether data are incorporated as a point estimate or as a distribution.If data have been incorporated as distributions as part of probabilistic analysis,the choice of distribution and its parameters should be described and justified.	Is the process of data incorporation transparent?	Y	Y	Y	Y	Y	N	Y	Y	Y	Y	Y	N	Y	Y	Y	Y	Y	Y	Y	Y	Y	Y	Y	Y	N	Y	Y	Y	Y	Y	Y	Y	Y	Y	Y	Y	Y
			If data have been incorporated as distributions, has the choice of distribution for each parameter been described and justified?	Y	N	N	N	Y	N/A	N	Y	Y	N/A	Y	N	Y	N/A	Y	N/A	Y	Y	N	Y	Y	N	Y	Y	N/A	Y	Y	N/A	Y	N	Y	N	N	Y	N	Y	Y
			If data have been incorporated as distributions, is it clear that second order uncertainty is reflected?	Y	N	N	Y	N	N/A	Y	N	Y	N/A	Y	N	Y	N/A	Y	N/A	Y	Y	N	Y	Y	N	Y	Y	N/A	Y	Y	N/A	Y	Y	Y	Y	N	Y	N	Y	Y
D4	Assment of uncertainty	In assessing uncertainty,modellers should distinguish between the four principal types of uncertainty.	Have the four principal types of uncertainty been addressed?	N	N	N	N	N	N	N	N	N	N	N	N	N	N	N	N	N	N	N	N	N	N	N	N	N	N	N	N	N	N	N	N	N	N	N	N	N
			If not, has the omission of particular forms of uncertainty been justified?	Y	N	N	N	N	N	N	N	N	N	N	N	N	N	N	N	N	N	N	N	N	Y	N	N	N	N	N	N	N	N	N	N	N	N	N	Y	N
D4a	Methodological	Methodological uncertainty relates to whether particular analytical steps taken in the analysis are the most approriate.	Have methodological uncertainties been addressed by running alternative versions of the model with different methodological assumptions?	N	N	N	N	Y	N	N	N	N	N	N	N	Y	N	N	N	Y	N	N	N	N	Y	N	N	N	N	Y	N	N	Y	Y	N	N	N	N	Y	Y
D4b	Structural	There should be evidence that structural uncertainties have been evaluated using sensitivity analysis.	Is there evidence that structural uncertainties have been addressed via sensitivity analysis?	N	N	N	N	N	N	N	N	N	N	N	N	N	N	N	N	N	N	Y	N	Y	Y	N	N	N	N	N	N	N	Y	N	N	N	N	N	Y	N
D4c	Heterogeneity	It is important to distinguish between uncertainty resulting from the process of sampling from a population and variability due to heterogeneity (i.e.systematic differences between patient subgroups).	Has heterogeneity been dealt with by running the model separately for different subgroups?	N	N	N	Y	N	N	N	N	N	N	N	Y	N	N	N	Y	Y	N	N	N	N	N	N	N	N	Y	N	N	Y	Y	N	N	N	N	Y	N	N
D4d	Parameter	Where data have been incorporated into the model as point estimates, the ranges used for sensitivity analysis should be stated and justified.	Are the methods of assessment of parameter uncertainty appropriate?	Y	Y	N	Y	Y	N	Y	N	Y	Y	Y	Y	Y	N	Y	Y	Y	Y	Y	Y	Y	Y	Y	Y	N	Y	Y	Y	Y	Y	Y	Y	Y	Y	Y	Y	Y
		Probabilistic analysis is the most appropriate method of handling parameter uncertainty because it facilitates assessment of the joint effect of uncertainty overr all parameters (see Data incorporation',p.92).	If data are incorporated as point estimates, are the ranges used for sensitivity analysis stated clearly and justified?	Y	Y	Y	Y	N	N	Y	N	Y	Y	Y	Y	Y	N	Y	Y	Y	Y	N	Y	Y	Y	Y	Y	N	N/A	Y	Y	Y	Y	Y	Y	Y	Y	Y	Y	Y
Consistency
C1	Internal consistency	There should be evidence that the internal consistency of the model has been evaluated in terms of its mathematical logic.	Is there evidence that the mathematical logic of the model has been tested thoroughly before use?	N	N	Y	Y	Y	N	N	Y	N	Y	N	N	N	Y	N	N	N	N	N/A	N	N	Y	N	N	N	N	N	N	N	N	Y	N	N	N	N	Y	N
		The results of a model should be explicable. Either results should make intuitive sense or counterintuitive results should be fully explained.	Are any counterintuitive results from the model explained and justified?	Y	N/A	N/A	N/A	Y	N/A	Y	N/A	N/A	N/A	Y	N/A	Y	Y	N/A	N/A	N/A	N/A	N/A	Y	Y	N/A	N/A	Y	Y	Y	N/A	N/A	N/A	N/A	N/A	N/A	N/A	N/A	N/A	N/A	Y
C2	External consistency	All relevant available data should be incorporated into a model. Data should not be with held for purposes of assessing external consistency.	If the model has been calibrated against independent data, have any differences been explained and justified?	N/A	N/A	Y	Y	Y	N/A	N/A	N/A	N/A	N/A	N/A	N	N/A	N	N/A	Y	N/A	N/A	N	N/A	N	Y	N/A	N/A	N/A	N/A	N/A	N/A	N/A	N	N	N/A	N	N	Y	Y	N
		The results of a model should be compared with those of previous models and any differences should be explained.	Have the results of the model been compared with those of previous models and any differences in results explained?	Y	Y	Y	N	Y	N	N	N	N	N	N	N	N	N	Y	N/A	Y	Y	Y	Y	Y	Y	Y	Y	Y	N	Y	Y	Y	Y	Y	Y	Y	Y	N	Y	Y
			Y	42	32	38	30	37	31	29	32	36	37	29	29	38	30	38	37	33	35	35	36	39	40	34	34	21	31	42	26	36	41	38	30	38	39	39	43	36
			%	0.763636	0.615385	0.690909	0.612245	0.711538	0.607843	0.54717	0.592593	0.666667	0.685185	0.591837	0.58	0.716981	0.555556	0.690909	0.72549	0.6875	0.729167	0.648148	0.679245	0.709091	0.754717	0.68	0.62963	0.456522	0.645833	0.777778	0.553191	0.734694	0.732143	0.703704	0.638298	0.690909	0.722222	0.722222	0.811321	0.642857
																																							AVERAGE	0.667652
																																							MIN	0.456522
																																							MAX	0.811321

## Sheet: QA_Structure
	Dimension of quality	Attributes of good practice	Questions for critical appraisal	Bettampadi et al., 2019	Visram et al., 2020	Sharma et al., 2018	Basu et al., 2017	Mezei et al., 2018	Wagner et al., 2020	Kolesar et al., 2017	Li et al., 2024	Niyibitegeka et al., 2021	Muttalib et al., 2022	Lubogo et al., 2021	Drake et al., 2015	Goudet et al., 2018	Mash 2015	Angell et al., 2021	Smith et al., 2019	Mafirakureva et al., 2023	Kumar et al., 2021	Ryabov, 2014	Prinja et al., 2018	Rakuomi et al., 2017	Reddy et al., 2021	Molanes-Lopez et al., 2024	Hunchangsith et al., 2012	Mulogo et al., 2024	Bone et al., 2021	Duan et al., 2021	Assebe et al., 2021	Nandi et al., 2016	Gaziano et al., 2014	Dahal et al., 2025	Jo et al., 2021	Sharma 2016	Tampi et al., 2024	Prezio et al., 2014	Campos et al., 2020	Cho et al., 2023		Y	%
Structure
S1	Statement of decision problem/objective	There should be a clear statement of the decision problem prompting the analysis.	Is there a clear statement of the decision problem?	Y	Y	Y	Y	Y	Y	Y	Y	Y	Y	Y	Y	Y	Y	Y	Y	Y	Y	Y	Y	Y	Y	Y	Y	Y	Y	Y	Y	Y	Y	Y	Y	Y	Y	Y	Y	Y		37	1
		The objective of the evaluation and of the model should be defined.	Is the objective of the evaluation and model specified and consistent with the stated decision problem?	Y	Y	Y	Y	Y	Y	Y	Y	Y	Y	Y	Y	Y	Y	Y	Y	Y	Y	Y	Y	Y	Y	Y	Y	Y	Y	Y	Y	Y	Y	Y	Y	Y	Y	Y	Y	Y		37	1
		The primary decision-maker should be stated clearly.	Is the primary decision-maker specified?	Y	Y	N	Y	N	N	Y	Y	N	Y	Y	Y	N	N	N	N	Y	Y	N	Y	Y	N	Y	N	N	N	N	Y	Y	Y	N	N	N	N	N	N	N		16	0.432432
S2	Statement of scope/perspective	The perspective of the model (relevant costs and consequences) should be stated clearly, and the model inputs should be consistent with the stated perspective and overallobjective of the model.	Is the perspective of the model stated clearly?	Y	Y	Y	Y	Y	Y	Y	Y	Y	Y	Y	Y	N	Y	Y	Y	Y	Y	Y	Y	Y	Y	Y	Y	Y	Y	Y	Y	Y	Y	Y	Y	Y	Y	Y	Y	Y		36	0.972973
		The scope of the decision model should be specified and justified.	Are the model inputs consistent with the stated perspective?	Y	Y	Y	Y	Y	Y	Y	Y	Y	Y	Y	Y	Y	Y	Y	Y	Y	Y	Y	Y	Y	Y	Y	Y	Y	Y	Y	Y	Y	Y	Y	Y	Y	Y	Y	Y	Y		37	1
		The outcomes of the model should reflect the perspective and scope of the model and should be consistent with the objective of the evaluation.	Has the scope of the model been stated and justified?	Y	Y	Y	Y	Y	Y	Y	Y	Y	Y	Y	Y	Y	Y	Y	Y	Y	Y	Y	Y	Y	Y	Y	Y	Y	Y	Y	Y	Y	Y	Y	Y	Y	Y	Y	Y	Y		37	1
			Are the outcomes of the model consistent with the perspective scope and overall objective of the model?	Y	Y	Y	Y	Y	Y	Y	Y	Y	Y	Y	Y	Y	Y	Y	Y	Y	Y	Y	Y	Y	Y	Y	Y	Y	Y	Y	Y	Y	Y	Y	Y	Y	Y	Y	Y	Y		37	1
S3	Rationale for structure	The structure of the model should be consistent with a coherent theory of thehealth condition under evaluation, and the treatment pathways (disease states obranches) should be chosen to reflect the underlying biological process of thedisease in question and the impact of the intervention, The structure should notbe dictated by current patterns of service provision.	Is the structure of the model consistent with a coherent theory of the health condition under evaluation?	Y	Y	Y	Y	Y	Y	Y	Y	Y	Y	N	Y	Y	Y	Y	Y	N	Y	Y	N	N	Y	Y	N	Y	Y	Y	N	Y	Y	Y	Y	Y	Y	Y	Y	N		30	0.810811
		All sources of eyidence used to deyelop and inform the structure of the mode(i.e. the theory of disease) should be described. The structure should beconsistent with this evidence.	Are the sources of data used to develop the structure of the model specified?	Y	Y	Y	Y	Y	Y	Y	Y	Y	Y	Y	Y	Y	Y	Y	Y	Y	Y	Y	Y	Y	Y	Y	Y	Y	Y	Y	Y	Y	Y	Y	Y	Y	Y	Y	Y	Y		37	1
			Are the causal relationships described by the model structure justified appropriately?	Y	Y	Y	Y	Y	Y	Y	Y	Y	Y	Y	Y	Y	Y	Y	Y	Y	Y	Y	Y	Y	Y	Y	Y	Y	Y	Y	N	Y	Y	Y	Y	Y	Y	Y	Y	Y		36	0.972973
S4	Structural assumptions	All structural assumptions should be transparent and justified, They should be reasonable in the light of the needs and purposes of the decision-maker.	Are the structural assumptions transparent and justified?	Y	Y	Y	N	Y	Y	Y	Y	Y	Y	Y	Y	Y	Y	Y	Y	Y	Y	Y	Y	Y	Y	N	Y	N	Y	Y	Y	Y	Y	Y	Y	Y	Y	Y	Y	Y		34	0.918919
			Are the structural assumptions reasonable given the overall objective, perspective and scope of the model?	Y	Y	Y	N	Y	Y	Y	Y	Y	Y	N	Y	Y	Y	Y	Y	N	Y	Y	N	N	Y	N	N	N	N	Y	Y	Y	Y	Y	Y	Y	Y	Y	Y	N		27	0.72973
S5	Strategies/comparators	There should be a clear definition of the options under evaluation.	Is there a clear definition of the options under evaluation?	Y	Y	Y	Y	Y	Y	Y	Y	Y	Y	Y	Y	Y	Y	Y	Y	Y	Y	Y	Y	Y	Y	Y	Y	Y	Y	Y	Y	Y	Y	Y	Y	Y	Y	Y	Y	Y		37	1
		All feasuble and practical options relating to the stated decision problem shoulcbe evaluated. Options should not be constrained by the immediate concerns of the decision-maker or data availability, or limited to current clinical practice.	Have all feasible and practical options been evaluated?	N	Y	N	Y	Y	Y	N	Y	Y	N	N	N	Y	Y	Y	N	N	Y	N	N	Y	Y	Y	Y	N	Y	Y	N	N	N	Y	Y	Y	N	Y	N	Y		21	0.567568
			Is there justification for the exclusion of feasible options?	Y	N	Y	Y	Y	Y	N	N	N	N	Y	Y	Y	Y	N	N	Y	Y	N	Y	Y	Y	N	N	N	Y	N	Y	N	N	N	N	Y	N	N	Y	N		18	0.486486
S6	Model type	The appropriate model type will be dictated by the stated decision problem and the choices made regarding the causal relationships within the model.	Is the chosen model type appropriate given the decision problem and specified causal relationships within the model?	Y	Y	Y	Y	Y	Y	Y	Y	Y	Y	Y	Y	Y	Y	Y	Y	Y	Y	Y	Y	Y	Y	Y	Y	Y	Y	Y	Y	Y	Y	Y	Y	Y	Y	Y	Y	Y		37	1
S7	Time horizon	A model's time horizon should extend far enough into the future for it to reflect important differences between options.	ls the time horizon of the model sufficient to reflect all important differences between options?	Y	Y	Y	N	Y	Y	N	Y	Y	Y	N	Y	N	Y	Y	Y	N	Y	Y	N	N	Y	N	N	N	Y	Y	N	Y	Y	Y	Y	Y	Y	Y	Y	N		25	0.675676
		It is important to distinguish between the time horizon of the model. theduration of treatment and the duration of treatment effect.	Are the time horizon of the model, the duration of treatment and the duration of treatment effect described and justified?	Y	N	Y	N	Y	Y	N	N	Y	Y	N	Y	Y	Y	Y	Y	Y	Y	Y	Y	Y	Y	Y	Y	N	N	Y	N	Y	Y	N	N	N	Y	Y	Y	N		25	0.675676
S8	Disease states/pathways	Disease states/pathways should reflect the underlying biological process of the disease in question and the impact of interventions.	Do the disease states (state transition model) or the pathways (decision tree model)reflect the underlying biological process of the disease in question and the impact of interventions?	Y	N/A	Y	Y	Y	Y	Y	Y	Y	Y	N	Y	Y	Y	Y	Y	N	Y	Y	N	N	Y	Y	N	Y	N	Y	N/A	Y	Y	Y	N/A	Y	Y	Y	Y	N		27	0.794118
S9	Cycle length	For discrete time models,the cycle length should be dictated by the natural history of disease. It should be the minimum interval over which the pathology or symptoms are expected to alter.	Is the cycle length defined and justified in terms of the natural history of disease?	N	N	Y	N	Y	Y	N/A	Y	Y	Y	N/A	N/A	N/A	N	N	Y	N/A	N/A	N	N/A	N/A	Y	Y	N/A	N/A	N/A	Y	N/A	Y	Y	N	N/A	Y	Y	N/A	Y	Y		16	0.695652
			Y	18	16	18	15	19	19	15	18	18	18	13	18	16	18	17	17	14	19	16	14	15	19	16	13	12	15	18	13	18	18	16	15	18	17	17	18	13
			%	0.9	0.842105	0.9	0.75	0.95	0.95	0.789474	0.9	0.9	0.9	0.684211	0.947368	0.842105	0.9	0.85	0.85	0.736842	1	0.8	0.736842	0.789474	0.95	0.8	0.684211	0.631579	0.789474	0.9	0.722222	0.9	0.9	0.8	0.833333	0.9	0.85	0.894737	0.9	0.65

## Sheet: QA_Data
	Dimension of quality	Attributes of good practice	Questions for critical appraisal	Bettampadi et al., 2019	Visram et al., 2020	Sharma et al., 2018	Basu et al., 2017	Mezei et al., 2018	Wagner et al., 2020	Kolesar et al., 2017	Li et al., 2024	Niyibitegeka et al., 2021	Muttalib et al., 2022	Lubogo et al., 2021	Drake et al., 2015	Goudet et al., 2018	Mash 2015	Angell et al., 2021	Smith et al., 2019	Mafirakureva et al., 2023	Kumar et al., 2021	Ryabov, 2014	Prinja et al., 2018	Rakuomi et al., 2017	Reddy et al., 2021	Molanes-Lopez et al., 2024	Hunchangsith et al., 2012	Mulogo et al., 2024	Bone et al., 2021	Duan et al., 2021	Assebe et al., 2021	Nandi et al., 2016	Gaziano et al., 2014	Dahal et al., 2025	Jo et al., 2021	Sharma 2016	Tampi et al., 2024	Prezio et al., 2014	Campos et al., 2020	Cho et al., 2023		Y	%
Data
D1	Data identification	Methods for identifying data should be transparent and it should be clear that the data identified are appropriate given the objectives of the model.	Are the data identification methods transparent and appropriate given the objectives of the model?	Y	Y	Y	Y	Y	Y	Y	Y	Y	Y	Y	Y	Y	Y	Y	Y	Y	Y	Y	Y	Y	Y	Y	Y	Y	Y	Y	Y	Y	Y	Y	Y	Y	Y	Y	Y	Y		37	1
		There should be justification of any choices that have been made about which specific data inputs are included in a model.	Where choices have been made between data sources, are these justified appropriately?	Y	Y	Y	Y	Y	Y	Y	N	Y	Y	Y	Y	Y	Y	Y	Y	Y	Y	Y	Y	Y	Y	Y	Y	N	Y	Y	Y	Y	Y	Y	Y	Y	Y	Y	Y	Y		35	0.945946
		It should be clear that particular attention has been paid to identifying data for those parameters to which the results of the model are particularly sensitive.	Has particular attention been paid to identifying data for the important parameters in the model?	Y	Y	Y	Y	Y	Y	Y	N	Y	Y	Y	Y	Y	Y	Y	Y	Y	Y	Y	Y	Y	Y	Y	Y	Y	Y	Y	Y	Y	Y	Y	Y	Y	Y	Y	Y	Y		36	0.972973
			Has the quality of the data been assessed appropriately?	N	N	N	N	N	N	N	N	N	N	N	N	N	N	N	N	N	N	N	N	N	N	N	N	N	N	N	N	N	N	N	N	N	N	N	N	N		0	0
		Where expert opinion has been used to estimate particular parameters, sources and methods of elicitation should be described.	Where expert opinion has been used, are the methods described and justified?	N/A	N	N/A	N/A	N/A	N	N/A	N/A	N/A	N	N/A	N	N/A	N/A	N	N/A	N/A	N	N/A	N	Y	N	N	Y	N/A	N/A	N/A	N	N/A	N/A	N/A	N	N/A	N/A	N/A	Y	N/A		3	0.214286
D2	Data modelling	All data modelling methodology should be described and based on justifiable statistical and epidemiological methods. Specific issues to consider include those listed under D2a-d, below.	Is the data modelling methodology based on justifiable statistical and epidemiological techniques?	Y	Y	Y	Y	Y	Y	Y	Y	Y	Y	Y	Y	Y	Y	Y	Y	Y	Y	Y	Y	Y	Y	Y	Y	Y	Y	Y	Y	Y	Y	Y	Y	Y	Y	Y	Y	Y		37	1
D2a	Baseline data	Baseline probabilities may be based on natural history data derived from epidemiological/observational studies or relate to the control group of an experimental study.	Is the choice of baseline data described and justified?	Y	N	Y	Y	Y	Y	Y	Y	Y	Y	Y	Y	Y	Y	Y	Y	Y	Y	Y	Y	Y	Y	Y	Y	N	Y	Y	Y	Y	Y	Y	Y	Y	Y	Y	Y	Y		35	0.945946
		Rates and interval probabilities should be transformed into transition probabilities appropriately.If there is evidence that time is an important factor in the calculation of transition probabilities in state transition models,this should be incorporated.	Are transition probabilities calculated appropriately?	Y	N/A	Y	N/A	Y	Y	N	Y	Y	Y	N/A	N/A	Y	Y	Y	Y	N/A	N/A	Y	N/A	N/A	Y	Y	N/A	N/A	N/A	Y	N/A	Y	Y	Y	N/A	Y	Y	Y	Y	Y		23	0.958333
		If a half-cycle correction has not been used on all transitions in state transition model (costs and outcomes), this should be justified.	Has a half-cycle correction been applied to both cost and outcome? If not,has this omission been justified?	N	N/A	N	N	N	N	N	N	N	N	N/A	N/A	N/A	N	N	N	N/A	N/A	N	N/A	N/A	N	Y	N/A	N/A	N/A	Y	N/A	N/A	N	N	N/A	N	N/A	N/A	N	N/A		2	0.1
D2b	Treatment effects	Relative treatment effects derived from trial data should be synthesised using recognised meta-analytic techniques.	If relative treatment effects have been derived from trial data, have they been synthesised using appropriate techniques?	N/A	N/A	N/A	N/A	N/A	N/A	N	N	Y	Y	N/A	N/A	N/A	N	Y	N/A	Y	N/A	N/A	N/A	N	N/A	N/A	N	N/A	N/A	N/A	N	Y	Y	N/A	N/A	Y	N/A	Y	N/A	Y		9	0.6
		The methods and assumptions that are used to extrapolate short-term results to final outcomes should be documented and justified. This should include justification of the choice of survival function (e.g.exponential or Weibull forms). Alternative assumptions should be explored through sensitivity analysis.	Have the methods and assumptions used to extrapolate short-term results to final outcomes been documented and justified? Have alternative assumptions been explored through sensitivity analysis?	Y	Y	Y	N	Y	Y	N	Y	N	Y	N	N	Y	N	Y	Y	Y	N/A	Y	Y	Y	Y	N/A	N	N/A	Y	Y	N	N	Y	Y	Y	Y	Y	Y	Y	Y		25	0.735294
		Assumptions regarding the continuing effect of treatment once treatment is complete should be documented and justified. If evidence regarding the long-term effect of treatment is lacking, alternative assumptions should be explored through sensitivity analysis.	Have assumptions regarding the continuing effect of treatment once treatment is complete been documented and justified? Have alternative assumptions been explored through sensitivity analysis?	Y	N	N	N	Y	N/A	N	N	N	N	N	N	N	Y	N	Y	N	N	Y	Y	Y	Y	N/A	N	N	N	Y	N	N/A	N	N	N	Y	Y	Y	Y	N		13	0.382353
D2c	Costs	Costing and discounting methods should accord with standard guidelines for economic evaluation.	Are the costs incorporated into the model justified?	Y	Y	Y	Y	Y	Y	Y	Y	Y	Y	Y	Y	Y	Y	Y	Y	Y	Y	Y	Y	Y	Y	Y	Y	Y	Y	Y	Y	Y	Y	Y	Y	Y	Y	Y	Y	Y		37	1
			Has the source for all costs been described?	Y	Y	Y	Y	N	N	Y	Y	Y	Y	Y	Y	Y	Y	Y	Y	Y	Y	Y	Y	Y	N	Y	Y	Y	Y	Y	N	Y	Y	Y	Y	Y	Y	Y	Y	Y		33	0.891892
			Have discount rates been described and justified given the target decision-maker?	Y	Y	Y	N/A	Y	Y	N	Y	Y	Y	Y	Y	Y	N	Y	Y	Y	Y	Y	Y	Y	Y	Y	Y	Y	N	Y	Y	N/A	N	Y	Y	Y	Y	Y	Y	Y		31	0.885714
D2d	Quaity of life weights (utilities)	Utilities incorporated into the model should be appropriate for the specified decision problem.	Are the utilities incorporated into the model appropriate?	Y	Y	Y	N/A	N/A	Y	N	Y	Y	Y	N/A	N/A	Y	N	Y	Y	N/A	N/A	Y	Y	Y	N/A	N/A	Y	N/A	N/A	Y	N/A	N/A	Y	Y	N/A	Y	Y	Y	N/A	Y		21	0.913043
			Is the source for the utility weights referenced?	Y	Y	Y	N/A	N/A	Y	N/A	Y	Y	Y	N/A	N/A	Y	N	Y	Y	N/A	N/A	Y	Y	Y	N/A	N/A	Y	N/A	N/A	Y	N/A	N/A	Y	Y	N/A	Y	Y	Y	N/A	Y		21	0.954545
			Are the methods of derivation for the utility weights justified?	Y	Y	Y	N/A	N/A	Y	N/A	N	N	Y	N/A	N/A	Y	N	Y	Y	N/A	N/A	N	Y	Y	N/A	N/A	Y	N/A	N/A	Y	N/A	N/A	Y	Y	N/A	Y	Y	Y	N/A	Y		18	0.818182
D3	Data incorporation	All data incorporated into the model should be described and the sources of all data should be given and reported in sufficient detail to allow the reader to be aware of the type of data that have been incorporated.	Have all data incorporated into the model been described and referenced in sufficient detail?	Y	Y	Y	Y	N	N	Y	Y	Y	Y	Y	N	Y	N	Y	Y	Y	Y	Y	Y	Y	Y	Y	Y	N	Y	Y	Y	Y	Y	Y	Y	Y	Y	Y	Y	Y		32	0.864865
		Where data are not mutually consistent in the model, the choices and assumptions that have been made should be explicit and justified.	Has the use of mutually inconsistent data been justified (i.e.are assumptions and choices appropriate)?	Y	N	Y	N/A	N/A	N/A	Y	N/A	N/A	N	Y	N	Y	N/A	N/A	N/A	N/A	Y	Y	Y	Y	Y	Y	Y	Y	Y	Y	Y	Y	Y	N/A	N/A	N/A	Y	Y	Y	N		21	0.84
		The process of data incorporation should be transparent.It should be clear whether data are incorporated as a point estimate or as a distribution.If data have been incorporated as distributions as part of probabilistic analysis,the choice of distribution and its parameters should be described and justified.	Is the process of data incorporation transparent?	Y	Y	Y	Y	Y	N	Y	Y	Y	Y	Y	N	Y	Y	Y	Y	Y	Y	Y	Y	Y	Y	Y	Y	N	Y	Y	Y	Y	Y	Y	Y	Y	Y	Y	Y	Y		34	0.918919
			If data have been incorporated as distributions, has the choice of distribution for each parameter been described and justified?	Y	N	N	N	Y	N/A	N	Y	Y	N/A	Y	N	Y	N/A	Y	N/A	Y	Y	N	Y	Y	N	Y	Y	N/A	Y	Y	N/A	Y	N	Y	N	N	Y	N	Y	Y		20	0.645161
			If data have been incorporated as distributions, is it clear that second order uncertainty is reflected?	Y	N	N	Y	N	N/A	Y	N	Y	N/A	Y	N	Y	N/A	Y	N/A	Y	Y	N	Y	Y	N	Y	Y	N/A	Y	Y	N/A	Y	Y	Y	Y	N	Y	N	Y	Y		22	0.709677
D4	Assment of uncertainty	In assessing uncertainty,modellers should distinguish between the four principal types of uncertainty.	Have the four principal types of uncertainty been addressed?	N	N	N	N	N	N	N	N	N	N	N	N	N	N	N	N	N	N	N	N	N	N	N	N	N	N	N	N	N	N	N	N	N	N	N	N	N		0	0
			If not, has the omission of particular forms of uncertainty been justified?	Y	N	N	N	N	N	N	N	N	N	N	N	N	N	N	N	N	N	N	N	N	Y	N	N	N	N	N	N	N	N	N	N	N	N	N	Y	N		3	0.0810811
D4a	Methodological	Methodological uncertainty relates to whether particular analytical steps taken in the analysis are the most approriate.	Have methodological uncertainties been addressed by running alternative versions of the model with different methodological assumptions?	N	N	N	N	Y	N	N	N	N	N	N	N	Y	N	N	N	Y	N	N	N	N	Y	N	N	N	N	Y	N	N	Y	Y	N	N	N	N	Y	Y		9	0.243243
D4b	Structural	There should be evidence that structural uncertainties have been evaluated using sensitivity analysis.	Is there evidence that structural uncertainties have been addressed via sensitivity analysis?	N	N	N	N	N	N	N	N	N	N	N	N	N	N	N	N	N	N	Y	N	Y	Y	N	N	N	N	N	N	N	Y	N	N	N	N	N	Y	N		5	0.135135
D4c	Heterogeneity	It is important to distinguish between uncertainty resulting from the process of sampling from a population and variability due to heterogeneity (i.e.systematic differences between patient subgroups).	Has heterogeneity been dealt with by running the model separately for different subgroups?	N	N	N	Y	N	N	N	N	N	N	N	Y	N	N	N	Y	Y	N	N	N	N	N	N	N	N	Y	N	N	Y	Y	N	N	N	N	Y	N	N		8	0.216216
D4d	Parameter	Where data have been incorporated into the model as point estimates, the ranges used for sensitivity analysis should be stated and justified.	Are the methods of assessment of parameter uncertainty appropriate?	Y	Y	N	Y	Y	N	Y	N	Y	Y	Y	Y	Y	N	Y	Y	Y	Y	Y	Y	Y	Y	Y	Y	N	Y	Y	Y	Y	Y	Y	Y	Y	Y	Y	Y	Y		32	0.864865
		Probabilistic analysis is the most appropriate method of handling parameter uncertainty because it facilitates assessment of the joint effect of uncertainty overr all parameters (see Data incorporation',p.92).	If data are incorporated as point estimates, are the ranges used for sensitivity analysis stated clearly and justified?	Y	Y	Y	Y	N	N	Y	N	Y	Y	Y	Y	Y	N	Y	Y	Y	Y	N	Y	Y	Y	Y	Y	N	N/A	Y	Y	Y	Y	Y	Y	Y	Y	Y	Y	Y		30	0.833333
			Y	22	15	17	13	14	12	13	13	18	18	15	11	21	10	20	19	18	15	18	20	22	18	17	19	7	15	23	12	17	22	20	14	19	21	21	22	21
			%	0.785714	0.555556	0.607143	0.590909	0.583333	0.48	0.481481	0.464286	0.642857	0.642857	0.652174	0.458333	0.777778	0.384615	0.689655	0.76	0.782609	0.652174	0.642857	0.740741	0.785714	0.692308	0.708333	0.678571	0.35	0.681818	0.821429	0.521739	0.73913	0.758621	0.740741	0.608696	0.678571	0.777778	0.75	0.846154	0.75

## Sheet: QA_Consistency
	Dimension of quality	Attributes of good practice	Questions for critical appraisal	Bettampadi et al., 2019	Visram et al., 2020	Sharma et al., 2018	Basu et al., 2017	Mezei et al., 2018	Wagner et al., 2020	Kolesar et al., 2017	Li et al., 2024	Niyibitegeka et al., 2021	Muttalib et al., 2022	Lubogo et al., 2021	Drake et al., 2015	Goudet et al., 2018	Mash 2015	Angell et al., 2021	Smith et al., 2019	Mafirakureva et al., 2023	Kumar et al., 2021	Ryabov, 2014	Prinja et al., 2018	Rakuomi et al., 2017	Reddy et al., 2021	Molanes-Lopez et al., 2024	Hunchangsith et al., 2012	Mulogo et al., 2024	Bone et al., 2021	Duan et al., 2021	Assebe et al., 2021	Nandi et al., 2016	Gaziano et al., 2014	Dahal et al., 2025	Jo et al., 2021	Sharma 2016	Tampi et al., 2024	Prezio et al., 2014	Campos et al., 2020	Cho et al., 2023		Y	%
Consistency
C1	Internal consistency	There should be evidence that the internal consistency of the model has been evaluated in terms of its mathematical logic.	Is there evidence that the mathematical logic of the model has been tested thoroughly before use?	N	N	Y	Y	Y	N	N	Y	N	Y	N	N	N	Y	N	N	N	N	N/A	N	N	Y	N	N	N	N	N	N	N	N	Y	N	N	N	N	Y	N		9	0.25
		The results of a model should be explicable. Either results should make intuitive sense or counterintuitive results should be fully explained.	Are any counterintuitive results from the model explained and justified?	Y	N/A	N/A	N/A	Y	N/A	Y	N/A	N/A	N/A	Y	N/A	Y	Y	N/A	N/A	N/A	N/A	N/A	Y	Y	N/A	N/A	Y	Y	Y	N/A	N/A	N/A	N/A	N/A	N/A	N/A	N/A	N/A	N/A	Y		12	1
C2	External consistency	All relevant available data should be incorporated into a model. Data should not be with held for purposes of assessing external consistency.	If the model has been calibrated against independent data, have any differences been explained and justified?	N/A	N/A	Y	Y	Y	N/A	N/A	N/A	N/A	N/A	N/A	N	N/A	N	N/A	Y	N/A	N/A	N	N/A	N	Y	N/A	N/A	N/A	N/A	N/A	N/A	N/A	N	N	N/A	N	N	Y	Y	N		7	0.4375
		The results of a model should be compared with those of previous models and any differences should be explained.	Have the results of the model been compared with those of previous models and any differences in results explained?	Y	Y	Y	N	Y	N	N	N	N	N	N	N	N	N	Y	N/A	Y	Y	Y	Y	Y	Y	Y	Y	Y	N	Y	Y	Y	Y	Y	Y	Y	Y	N	Y	Y		24	0.666667
			Y	2	1	3	2	4	0	1	1	0	1	1	0	1	2	1	1	1	1	1	2	2	3	1	2	2	1	1	1	1	1	2	1	1	1	1	3	2
			%	0.666667	0.5	1	0.666667	1	0	0.333333	0.5	0	0.5	0.333333	0	0.333333	0.5	0.5	0.5	0.5	0.5	0.5	0.666667	0.5	1	0.5	0.666667	0.666667	0.333333	0.5	0.5	0.5	0.333333	0.666667	0.5	0.333333	0.333333	0.333333	1	0.5
